# Supplementary material for: Identification of Koala (Phascolarctos cinereus) Faecal Cortisol Metabolites Using Liquid Chromatography-Mass Spectrometry and Enzyme Immunoassays
Source: Metabolites. 2021 Jun 16;11(6):393. doi: 10.3390/metabo11060393 (PMC8234238; doi:10.3390/metabo11060393)
Supplement: Supplementary file 1 [file metabolites-11-00393-s001.zip]

Archive with 1 entries (1 files):
- metabolites-1253189-supplementary.pdf
